# Supplementary material for: Unraveling the Photodynamic Activity of Cationic Benzoporphyrin-Based Photosensitizers against Bladder Cancer Cells
Source: Molecules. 2021 Sep 1;26(17):5312. doi: 10.3390/molecules26175312 (PMC8434352; doi:10.3390/molecules26175312)
Supplement: Supplementary file 1 [file molecules-26-05312-s001.zip]

Archive with 1 entries (1 files):
- molecules-1344415-supplementary.pdf
